# Supplementary material for: Interplay of YEATS2 and GCDH regulates histone crotonylation and drives EMT in head and neck cancer
Source: eLife. 2025 Aug 14;14:RP103321. doi: 10.7554/eLife.103321 (PMC12352869; doi:10.7554/eLife.103321)
Supplement: Figure 7—source data 2. [file elife-103321-fig7-data2.zip]

Archive with 4 entries (3 files):
- Figure 7—Source Data 2/
- Figure 7—Source Data 2/Figure 7B.zip
- Figure 7—Source Data 2/Figure 7D.zip
- Figure 7—Source Data 2/Figure 7H.zip
